# Supplementary material for: Genome-wide identification and expression analysis of the plant-specific PLATZ gene family in Tartary buckwheat (Fagopyrum tataricum)
Source: BMC Plant Biol. 2022 Apr 1;22:160. doi: 10.1186/s12870-022-03546-4 (PMC8974209; doi:10.1186/s12870-022-03546-4)
Supplement: Supplementary file 1 — Additional file 1: Table S1. CDS and protein sequences of FtPLATZs identified in this study. [file 12870_2022_3546_MOESM1_ESM.xlsx]

## Sheet: Sheet1
Table S1 CDS and protein sequences of FtPLATZs identified in this study.
Gene name	Gene ID	Sequence type	Sequences
FtPLATZ1	FtPinG0000274100.01.T01	CDS	ATGTTTCCAAGAATGGATTTACAGGTTGTCGAAACGCCAAATCCCAGATGGCTAGATGTTCTTTTGGCTGCGAAGTTCTTCCAACCTTGTTTACTTCATGAAATCGTTAGAAAGAATGACAAAAATGTGCTCTGTTTAGACTGTTGTACTGCTCTTTGCTCTCATTGCTTGTTATCTCACAATTCTCACCGTCTTCTTCAGATTAGAAGATATGTTTATCACGATGTTATTCGCTTGGAAGATGGTGAGAAGTTGATCGATTGCAGTTCTGTTCAGTCGTACACTAACAACGGTGCAAGAGTGGTGTTTATCAATGAAAGACCTCAAGTTCGCGCTTTCAAAGCATCTGGTAATTTCTGCGTAACATGTAATAGATCTCTTCAGAAGCCATTTCTGTGC…
		Protein	MFPRMDLQVVETPNPRWLDVLLAAKFFQPCLLHEIVRKNDKNVLCLDCCTALCSHCLLSHNSHRLLQIRRYVYHDVIRLEDGEKLIDCSSVQSYTNNGARVVFINERPQVRAFKASGNFCVTCNRSLQKPFLCCSLSCKVKYLVKTEGGVSNHLVECNFLPLPGLTEQEDDQMTPISILEPTSSSGSSYGGDADRGIVLGGCYGSLGLATNEFVRKKRSNLTSGRTGSGRFSSPFAGMGSPLSAPISPVVDSLPSASRSRSWRKSSTPHRSPMY*
FtPLATZ2	FtPinG0008601100.01.T01	CDS	ATGGCAATGGTAGGTTCATGGATGTTGAGAACCCAAATTCCCCAGTGGCTAAAGATACTTGTGAAAAGTGAGTTCTGTACACAATACCCGCGGCCAGAGTGCAGCAATCATGAATATAAGATCGATATGACTCTTTTTTGTTTGGAATGTTGCACTCCGGTATGCCCCATTTGTTGGCATAGCCACAGCTCTCACCCTTATCTTCAGATCAGACGCTATTTGCACAGTTCTGTTGTATTCGTCCACCATGTTAACGCTCGCTTTGACTGCTCCTCTGTCGAGTCATTTACAAAGAATGGGTCACAAGTGGTGTTCATAAAACGTGATCCCCAAGCTTGGCCAACCAGAGAAGATGGTAGCAACTGCATTACCTGCATGAGATTTCTTCAAGACTCGTTT…
FtPLATZ2	FtPinG0008601100.01.T01	Protein	MAMVGSWMLRTQIPQWLKILVKSEFCTQYPRPECSNHEYKIDMTLFCLECCTPVCPICWHSHSSHPYLQIRRYLHSSVVFVHHVNARFDCSSVESFTKNGSQVVFIKRDPQAWPTREDGSNCITCMRFLQDSFIFCSLSCKVDYLQIEAMKLQQGKMTTSSADQTASASLPSQAVDGMPSASRKRKRTF*
FtPLATZ3	FtPinG0001007100.01.T01	CDS	ATGACTCTTTTTTGTTTGGAATGTTGCACTCCGGTATGCCCCATTTGTTGGCATAGCCACAGCTCTCACCCTTATCTTCAGATCAGACGCTATTTGCACAGTTCTGTTGTATTCGTCCAACATCTTAACGCTCACTTTGACTGCTCCTCTGTCGAGTCATTTACAAAGAATGGGTCACAAGTGGTGTTCATAAAACGTGATCCCCAAGCTTGGCCCACCAGACAACATGGTAGCAACTGCGTTATCTGCATGAGATGCCTTGAACACTCCTTTATGTTCTGTTCTCTCTCCTGCAAGGTGGACTACCTCCAGATCGAGGCATTGAAGCTTCAGCACGGTCAAATGACCACTTCCTCTGCGGATCAGACCGCGTCTGCTTCGCTTCCCTCGCAGGCTTTG…
FtPLATZ3	FtPinG0001007100.01.T01	Protein	MTLFCLECCTPVCPICWHSHSSHPYLQIRRYLHSSVVFVQHLNAHFDCSSVESFTKNGSQVVFIKRDPQAWPTRQHGSNCVICMRCLEHSFMFCSLSCKVDYLQIEALKLQHGQMTTSSADQTASASLPSQALDGMPSASRKRKNMS*
FtPLATZ4	FtPinG0006874100.01.T01	CDS	ATGGGTTACCGAAAACCTGCATGGTTGGACGCGTTATACTCGGAGAAGTTCTTCATATCATGCGAAGCACACGAATCCGCGAAGAAAAACGAGAAGAATGTATTGTGTTTAGATTGTTGCATTAGCATGTGTCCACATTGCTTGCCCGTGCATCGAACTCATCGTCTTATTCAGATTCGTCGTTATGTTTATCATGAAGTTATTCGATTAGAAGACATCGAGAAACTCATCGATTGCTCTTATGTTCAGGCTTACACGATCAATAGTGCCAAGGTGATATTCATAAAGAAAAGACCTCAAAATAGGCAATTTAAAGGGGCTGGAAATTATTGTACTTCTTGTGATAGATGTCTTCAAGAACCTTATGTTCATTGTTCTCTTGGCTGCAAGGTTGACTAT…
FtPLATZ4	FtPinG0006874100.01.T01	Protein	MGYRKPAWLDALYSEKFFISCEAHESAKKNEKNVLCLDCCISMCPHCLPVHRTHRLIQIRRYVYHEVIRLEDIEKLIDCSYVQAYTINSAKVIFIKKRPQNRQFKGAGNYCTSCDRCLQEPYVHCSLGCKVDYVLKRYRDLSPYLRVCKTLQLGPDFLYPQDMGDDDMMTQSTILDCDDPMNSLSSSSGSENDNFMACTTEIVRKKRTGLYVCGRLSNNVNHHYKVVSSVSDEDMATNISRRKGVPHRSPLC*
FtPLATZ5	FtPinG0008634800.01.T01	CDS	ATGGGTGCAGATGAAGGTGATAACCAGTGGCCGCCATGGCTAAAGCCTCTTTTGAAAGAGAGGTTCTTCGTACAATGCCGATTACATCCTGATTTTCACAAGAGTGAATGTAATATGTATTGCTTGGATTGTATCAATGGCGCTCACTGCTCATTTTGCCTTGCTCATCACAAAGACCACCGTATCATTCAGATCAGAAGGTCAAGTTACCATGATGTGATTAGGGTTAATGAGATACAAAAAGTTCTGGACATTACTGGTGTTCAAACCTACATTATAAACAGCGCAAAGGTTGTTTTTCTTAATGAACGGCCGCAACCTAGGCCCGGCAAAGGCGTTACCTACACGTGCGAAGTATGTGATCGCAGCCTTGTTGATTCTTGCCGTTTTTGCTCTCTT…
FtPLATZ5	FtPinG0008634800.01.T01	Protein	MGADEGDNQWPPWLKPLLKERFFVQCRLHPDFHKSECNMYCLDCINGAHCSFCLAHHKDHRIIQIRRSSYHDVIRVNEIQKVLDITGVQTYIINSAKVVFLNERPQPRPGKGVTYTCEVCDRSLVDSCRFCSLGCKIAGTSSNFEKKAKRNPSLFAMESDDSYSSGSSISHGKQHYKNKDRSFSPSTPPPTATSFKTTHKRRKGIPHRSPLTSSSLDY*
FtPLATZ6	FtPinG0004423200.01.T01	CDS	ATGGGTTTGGAAGATGAGGATAATCAATGGCCGCCATGGATGAAGTCTTTGTTGAAGGAGAAGTTCTTTGTTCAATGTCGATTACATATCGATTCTCATAAGAGCGAATGTAATCAGTACTGTTTAGATTGTATGAATGGGGCTTTATGCTCTATTTGCCTTGCTGAACACAAAGACCACCATTGTATACAGATAAGGAGATCATCTTACCATGATGTGATTAGGGTAAATGAGATTCAGAAAGTAGTGGATATTACTGGGATTCAAACATACATTATCAACAGTGCAAGAGTTGTGTTCCTGAATGAACGCCCACAGCCAAGGCCTGGAAAAGGCGTAACTTATACATGTCAAGTTTGTGACCGCAGCCTTGTTGACTCTTGCCGTTACTGTTCTCTT…
FtPLATZ6	FtPinG0004423200.01.T01	Protein	MGLEDEDNQWPPWMKSLLKEKFFVQCRLHIDSHKSECNQYCLDCMNGALCSICLAEHKDHHCIQIRRSSYHDVIRVNEIQKVVDITGIQTYIINSARVVFLNERPQPRPGKGVTYTCQVCDRSLVDSCRYCSLCCKIAGTSKNFQKNPKKNLQFASASTETEDSYSSSSSSHGKLQLKNKHLSFSPSTPPPTAISFRAHKRRKGIPHRAPLSSSAFEF*
FtPLATZ7	FtPinG0009347200.01.T01	CDS	ATGGAGAAACTCAAAGAAATGGTGATCAAACTGGCGACTTCACAAAAGAATCAACCTTTAACTTCTTCAGAAATCGACCTCCTTCATCAACACCTTCACCGCGAATTCCCACATGGCATTCGCACTCCCAACCACCCTACCTACGCCCATATGATAGAAAAGGCAATAACAGGGCTAAATGAAGAAGGTGGGTCGAGTGAGGCTATGATTTCCACGTATATAAAGGAACATTTCAAGGATTTGCCATGGGCTCACAAGAGTATTCTAAACCATCATTTAAATAAGCTTTGTGATCATGGTAATCTTGTGTTCAATGTTAGCAAACGTTACTCATTTCCATTGTTCAATGAAGTGCAAGAATTCAAATTGGTCAATGAGACAAGAACAAGACAGAGATCA…
FtPLATZ7	FtPinG0009347200.01.T01	Protein	MEKLKEMVIKLATSQKNQPLTSSEIDLLHQHLHREFPHGIRTPNHPTYAHMIEKAITGLNEEGGSSEAMISTYIKEHFKDLPWAHKSILNHHLNKLCDHGNLVFNVSKRYSFPLFNEVQEFKLVNETRTRQRSDIFLEENELIEIDEQSFGPSEIKLLQDNPEQKEQEACEQREPKMIGWTINEALQDETRTNVLVMERIDGAIVCALPAVLPESIKPKEYNNRKKKEAMKHTHKVLVCGQPAKQPDTIEAKQRNTRKKKLKRKSTDFVSSENENQERALFVSCQEESKIIHSEANKWPSWVDSLLQTCFFEECAVHPNTNTSICIFYCVNCINGSLCAHCVANSHKDHQVIRIRRTVYDAAVNAATLQTYLDISGIQTHMLGDKEIVSIKRTVQTRFR…
FtPLATZ8	FtPinG0009347000.01.T01	CDS	ATGGAGAAACTGAGAGAAATGGTGATGAAACTTGCAAATGCAGATCAAAATAAGCCTTTGTGGCCTTCCCAGATTGCCCACATTGAACAACAGCTTCATAGTACCTTCCCTCATGATCTTCATACTCCCGACCATCCACCTTATACTGCAATGATATACAATGCCATAATAGAGTTAAATGAAGAAGGTGGATCAAGTGAAGAGTCAATATCAGAATATCTACAGGCTAATTACAAGGATCTTCCATTTGCTCACAAGAGTTTGCTGAGCCAACACTTGAGAAAACTAAATGACAAGGAGTTTCTCTCGTGTAAAGCCGATGACCGCTATATGATTCACAAACAACCTGTGGTGCCTGATGGTAGGAAACCATTGTTAAAGAGAAAATACAAGATGAAT…
FtPLATZ8	FtPinG0009347000.01.T01	Protein	MEKLREMVMKLANADQNKPLWPSQIAHIEQQLHSTFPHDLHTPDHPPYTAMIYNAIIELNEEGGSSEESISEYLQANYKDLPFAHKSLLSQHLRKLNDKEFLSCKADDRYMIHKQPVVPDGRKPLLKRKYKMNHVTTPQEYTVCNAVTNQLSLPVLYSKGESSKGLVKRKKKYMKNTCSEENSEEEQMRINKVIDHSERQHLLCLQALVETRFFDECKLHTDANSGNCNSYCFDCMSGALCNSCRIFHTDHTLVRIKRTVWEDAVTTSEILMCIDIAGIQTHLLKGKASVSLKRTIPSRKSKTFTGNCLICKRHLPGSFNFCSLKCKFDHDLASYAPFSAN*
FtPLATZ9	FtPinG0008152800.01.T01	CDS	ATGGGTCCTGAAGATGGAGATAATCGGTGGCCGCCATGGCTGAAACCTCTTTTGAAAGAGAGATTCTTTGTGCAATGTCATTTACATGCTGATTTTCACAAGAGTGAATGTAATATGTACTGCTTGGATTGTATGAATGGTGCTTTTTGCTCTCTTTGCCTTTCTCACCACAAAGATCATCATGCTATTCAGATAAGAAGGTCAAGCTACCATGATGTTATAAGAGTGAACGAGATTCAGAAAGTGTTGGACATAACCGGCGTTCAGACATACATTATAAACAGCGCTAAGGTTGTCTTCCTCAACGAGCGACCTCAGCCTAGGCCAGGGAAAGGCGTAACCTACACTTGCGAAGTCTGCGAACGCAGCCTCGTCGATTCTTGCCGCTTCTGCTCTCTT…
FtPLATZ9	FtPinG0008152800.01.T01	Protein	MGPEDGDNRWPPWLKPLLKERFFVQCHLHADFHKSECNMYCLDCMNGAFCSLCLSHHKDHHAIQIRRSSYHDVIRVNEIQKVLDITGVQTYIINSAKVVFLNERPQPRPGKGVTYTCEVCERSLVDSCRFCSLGCKMVGTSKDFEKAAKNGMAVEYSDSYSNNSSSSNSHGKITGKNKGHSNFSPSTPPPTAIGFRSIHKRRKGIPHRAPLSGAAIEYY*
FtPLATZ10	FtPinG0008105600.01.T01	CDS	ATGGAGAAATTGAAAGAAACTGTGATCAGACTTGCATCTGCAAACCTAAAGGCGCCGTTATCATCCTACCAAATCGCCCTGATCGATCAACGTCTCCGTGAAACCTTCCCTGACGGTCTTCGTACTCCTTCCCATCCGCCTTACGCCTCTATGGTGATGAAGGCTATAACACAACTAAGCGAACAAGGCGGGTCGTCTGAGGACTCAATTTCAGAGCAGATCAAGGTAAAGCATGATGATTTGCCATGGGCTCATAAAAGTATACTTAGCCATCACTTGAAAAAGCTTTGTGATGAGGGTTGTATTCTGCTCCTTTCTACTGATCGGTATTCGATTCCTGGGTTTCATCCTAAGAAAGGAAAATCGAAGAGGAAAAAGTTTGGGACGAAACAGAAACTA…
FtPLATZ10	FtPinG0008105600.01.T01	Protein	MEKLKETVIRLASANLKAPLSSYQIALIDQRLRETFPDGLRTPSHPPYASMVMKAITQLSEQGGSSEDSISEQIKVKHDDLPWAHKSILSHHLKKLCDEGCILLLSTDRYSIPGFHPKKGKSKRKKFGTKQKLRQGKHSLDLQESQELVGLDDEHVKNGCQSLVIHEKQTSSITMPSFADLLKIGSMKGKGECDGLLTGRTEDNNGGDLMNDGSSLKTPVMKNMDKERVNTSFSKRQRKRVQLLAGEAGETEEKSLLDISRVQTRSKGLALEDDRNGLTLQKKDTEKQTDRLLVCGIAANAATSPKPTKPEQERIVNRQLSKSKKQPKKLNTSPVNPTPKFQHENHGNPEEPKKLISSPVDPIPSSKHEIPSSQETKGDWPSWVQSLLETDFLGNCKVH…
FtPLATZ11	FtPinG0003450300.01.T01	CDS	ATGGGTTACGAAAAGGCAGCATGGTTAGATGCTCTCTACACGCACAAGTTCTTTGTGGCGTGTGCAGTCCATGAGACTGCAAAGAAGAACGAAAAGAACGTACTTTGCTTGGATTGCTGCATCAGCATCTGTCCGCACTGTATCCCCGTCCATCGTCTCCACCGCCTCATTCAAATCCGACGCTACGTCTACCACGACGTTATCAGACTCGAAGACCTCGAGAATCTCATAGATTGCTCCAACGTCCAGGCTTATACGATTAACAGTGCCAAGGTGATATTCATCAAGAAGAGACCTCAAAATAGGCACTTCAAAGGGGCTGGAAACTACTGCACTTCTTGTGACAGAAGCCTTCAAGAACCCAACATCCATTGCTCTCTCGCCTGCAAGGTGGATTAT…
FtPLATZ11	FtPinG0003450300.01.T01	Protein	MGYEKAAWLDALYTHKFFVACAVHETAKKNEKNVLCLDCCISICPHCIPVHRLHRLIQIRRYVYHDVIRLEDLENLIDCSNVQAYTINSAKVIFIKKRPQNRHFKGAGNYCTSCDRSLQEPNIHCSLACKVDYVLRQYGDLTPYLRVCKTLQLGPDFIYPQDMGDDDMNTDETTHSTIIDSDHQINSSTSGSSGSENNLMMCTEIVRKKRTGLYACRRVATTSHHRFTKAASSDDDMATSISRRKGIPHRSPLC*
FtPLATZ12	FtPinG0008259200.01.T01	CDS	ATGTTGAACTCGGAATCGGAAAAGGCGGTGCCAGGGTGGCTGGAGCAGTTGCTGGCGACAACATTTTTCAGCAATTGCCGGTTACACGGCGATGGTGCGCGGAGTGAATGCAACATGTACTGCTTGGATTGTCCACTTGCCTCTGCTTTTTGCTTCTACTGTAGAAGCTCTCAACACCAGGAGCATCGCGTCATTCAGATAAGGAGATCATCCTACCATGATGTAGTGAGGGTGTCTGAAATAGAGAAGGTGTTGGAGATAAGCGGAGTTCAGAGCTATGTGATAAATGGTGCAAGGGTGTCGTTTCTGAATCAAAGGCCACACCCACACCAAAAAACTGCCAAATTGGGAGCTGCTCACTTGTGTGAGATTTGTGGGAGGAGCCTCTTGGATCCTTTC…
FtPLATZ12	FtPinG0008259200.01.T01	Protein	MLNSESEKAVPGWLEQLLATTFFSNCRLHGDGARSECNMYCLDCPLASAFCFYCRSSQHQEHRVIQIRRSSYHDVVRVSEIEKVLEISGVQSYVINGARVSFLNQRPHPHQKTAKLGAAHLCEICGRSLLDPFRFCSLGCKLVGVKRNGNASFALERRANALATSSSTTTTPTSTVNARRRKGIPHRAPL*
FtPLATZ13	FtPinG0004797000.01.T01	CDS	ATGATTCTCCAAACTCAGCTCCCCCGTTGGCTGGAAGTTCTTCTGGAGGAGAAATTCTTCGAGAGCTGTTTGATTCATGAGATTCAAAGAAAGAATGAAAAGAACATTCTTTGCTTGGACTGTTGCATTGCTATTTGCCCCCATTGTTTAGCTCCCCACAGCTCTCATCGTCTTCTCCAGATAAGGAGATACGTTTACCATGAAGTTATCCGCTTGGATGATGCTCAGAAGCTCATGGATTGCTCTTCTGTCCAAGCCTACATTAACAATGGTGCAAAAGCAGTATTTTTGAATGAACGACCACAATCTCGTCCATTTAGAGCATCTGGAAATGTCTGCATCAACTGTCACAGATGCTTACAAGACCCATTTCTCTTCTGTTCCATCTCCTGCAAGGTA…
FtPLATZ13	FtPinG0004797000.01.T01	Protein	MILQTQLPRWLEVLLEEKFFESCLIHEIQRKNEKNILCLDCCIAICPHCLAPHSSHRLLQIRRYVYHEVIRLDDAQKLMDCSSVQAYINNGAKAVFLNERPQSRPFRASGNVCINCHRCLQDPFLFCSISCKVMHLMRTEGDISKYLLECNYLPLSGSSEIEDGQINLDSSGSTGGGNGGLMEWFKTVGVGSTAEIVKKKRSSLTVDRSGPGPVCSQVEDSPASGLMNRRRKSCNPPHRSPLY*
FtPLATZ14	FtPinG0002652500.01.T01	CDS	ATGGAGGCTGGATTTGGAGTTGATGAGAAGGAAAACAAATGGCCGCCATGGCTACGACCTCTCCTTAGCACAAGCTTCTTTGTTCAGTGCAAAGTCCACGCTGATGCTCACAAAAGCGAATGTAATATGTATTGTTTGGATTGTAACAATGGAGCTCTTTGTTCTCTTTGTCTCGGTTCTCACAAAGATCACCGTGCTATCCAGATAAGGAGATCATCATACCATGATGTGATAAGAGTTTCAGAGATACAGAAACACTTGGATATAACTGGGATTCAGACCTACATAATCAATAGTGCAAGGATTGTGTTCTTGAATGAAAGGCCTCAACCTAGGCCTGGAAAAGGTGTTACCAATACTTGTCTTGTTTGTGAACGCAGTCTTCTTGACTCTTTCACT…
FtPLATZ14	FtPinG0002652500.01.T01	Protein	MEAGFGVDEKENKWPPWLRPLLSTSFFVQCKVHADAHKSECNMYCLDCNNGALCSLCLGSHKDHRAIQIRRSSYHDVIRVSEIQKHLDITGIQTYIINSARIVFLNERPQPRPGKGVTNTCLVCERSLLDSFTFCSLGCKVNGTSMSFWKRRTQKIGNQDSQEASPNFQHELAKKRINSFSPSTPPRSAGAVPTAGVSLRTASAKRRKGIPHRAPLGALVIEY*
