# Supplementary material for: Genome-wide identification and expression analysis of the plant-specific PLATZ gene family in Tartary buckwheat (Fagopyrum tataricum)
Source: BMC Plant Biol. 2022 Apr 1;22:160. doi: 10.1186/s12870-022-03546-4 (PMC8974209; doi:10.1186/s12870-022-03546-4)
Supplement: Supplementary file 2 — Additional file 2: Table S2. Putative motifs identified in FtPLATZ proteins by MEME. [file 12870_2022_3546_MOESM2_ESM.xlsx]

## Sheet: Sheet1
Table S2 Putative motifs identified in FtPLATZ proteins by MEME.
Motif	Width	Best possible match
1	50	HKDHRLIQIRRYVYHDVIRVSEIZKVJDISGVQTYIINGAKVVFJNERPQ
2	38	ENQWPPWLDPLLEEKFFVQCKLHEDAHKSECNMYCLDC
3	29	KGVGNTCLVCDRSLQDPFRFCSLGCKVDY
4	13	HKRRKGIPHRAPL
5	50	FPHGLRTPBHPPYAAMIYKAITELNEEGGSSEDSISEYIKVNYKDLPWAH
6	11	NGALCPHCLAS
7	33	YGDLSPYLRVCKTLQLGPDFJYPQDMGDDDMNT
8	19	KKKHGSFSPSTPPPTASAF
9	26	MEKLKEMVIKLASABQNKPLSSSQIA
10	16	TTEIVRKKRSGLYVCR
