# Supplementary material for: Genome-wide identification and expression analysis of the plant-specific PLATZ gene family in Tartary buckwheat (Fagopyrum tataricum)
Source: BMC Plant Biol. 2022 Apr 1;22:160. doi: 10.1186/s12870-022-03546-4 (PMC8974209; doi:10.1186/s12870-022-03546-4)
Supplement: Supplementary file 3 — Additional file 3: Table S3. Orthologous gene pairs between Tartary buckwheat and other six representative species. [file 12870_2022_3546_MOESM3_ESM.xlsx]

## Sheet: Arabidopsis thaliana
Table S3 Orthologous gene pairs between Tartary buckwheat and Arabidopsis thaliana.
FtPLATZ Gene ID	AtPLATZ Gene ID
FtPinG0008634800.01.T01	AT1G32700.1
FtPinG0004423200.01.T01	AT1G32700.1
FtPinG0000274100.01.T01	AT3G60670.1
FtPinG0008634800.01.T01	AT4G17900.1
FtPinG0008634800.01.T01	AT5G46710.1

## Sheet: Glycine max
Table S3 Orthologous gene pairs between Tartary buckwheat and Glycine max.
FtPLATZ Gene ID	GmPLATZ Gene ID
FtPinG0008259200.01.T01	KRG96080
FtPinG0003450300.01.T01	KRH03576
FtPinG0008259200.01.T01	KRH19979
FtPinG0008259200.01.T01	KRH32606
FtPinG0008634800.01.T01	KRH39550
FtPinG0004423200.01.T01	KRH39550
FtPinG0008259200.01.T01	KRH67792
FtPinG0008634800.01.T01	KRH74408
FtPinG0004423200.01.T01	KRH74408
FtPinG0008634800.01.T01	KRH75604

## Sheet: Vitis vinifera
Table S3 Orthologous gene pairs between Tartary buckwheat and Vitis vinifera.
FtPLATZ Gene ID	VvPLATZ Gene ID
FtPinG0008634800.01.T01	VIT_02s0012g01400.t01
FtPinG0004423200.01.T01	VIT_02s0012g01400.t01
FtPinG0000274100.01.T01	VIT_02s0154g00150.t01
FtPinG0003450300.01.T01	VIT_11s0118g00600.t01
FtPinG0000274100.01.T01	VIT_15s0048g00580.t01
FtPinG0008634800.01.T01	VIT_16s0039g01560.t01

## Sheet: Solanum lycopersicum
Table S3 Orthologous gene pairs between Tartary buckwheat and Solanum lycopersicum.
FtPLATZ Gene ID	SlPLATZ Gene ID
FtPinG0000274100.01.T01	Solyc01g091000.3.1
FtPinG0008634800.01.T01	Solyc06g061250.2.1
FtPinG0008634800.01.T01	Solyc08g005100.3.1
FtPinG0008634800.01.T01	Solyc08g076860.3.1
FtPinG0004423200.01.T01	Solyc08g076860.3.1

## Sheet: Oryza sativa
Table S3 Orthologous gene pairs between Tartary buckwheat and Oryza sativa.
FtPLATZ Gene ID	OsPLATZ Gene ID
FtPinG0008634800.01.T01	Os10t0574700-01

## Sheet: Zea mays
Table S3 Orthologous gene pairs between Tartary buckwheat and Zea mays.
FtPLATZ Gene ID	ZmPLATZ Gene ID
FtPinG0008634800.01.T01	Zm00001d030032_T001
