# Supplementary material for: Genome-wide identification and expression analysis of the plant-specific PLATZ gene family in Tartary buckwheat (Fagopyrum tataricum)
Source: BMC Plant Biol. 2022 Apr 1;22:160. doi: 10.1186/s12870-022-03546-4 (PMC8974209; doi:10.1186/s12870-022-03546-4)
Supplement: Supplementary file 4 — Additional file 4: Table S4. Raw data of the expression profiles of FtPLATZ genes in different tissues and in different grain developmental stages of Tartary buckwheat analyzed by qRT-PCR. [file 12870_2022_3546_MOESM4_ESM.xlsx]

## Sheet: Sheet1
Table S4 Raw data of expression profiles of FtPLATZ genes in different tissues and in different grain developmental stages of Tartary buckwheat analysed by qRT-PCR.
Gene name	Root				Stem				Leaf				Flower				G-S1				G-S2				G-S3				G-S4
FtPLATZ1	3.261	4.182	2.382	3.275 ± 0.9 b	0.734	0.782	0.576	0.697 ± 0.108 c	0.204	0.207	0.263	0.225 ± 0.033 c	5.185	5.654	7.433	6.091 ± 1.186 a	5.517	5.491	5.347	5.451 ± 0.092 a	0.636	0.955	0.803	0.798 ± 0.16 c	0.458	0.247	0.281	0.329 ± 0.113 c	0.228	0.142	0.069	0.146 ± 0.08 c
FtPLATZ2	1.132	1.104	1.118	1.118 ± 0.014 b	0.32	0.225	0.252	0.266 ± 0.049 c	0.014	0.015	0.024	0.018 ± 0.006 c	9.787	9.609	10.92	10.105 ± 0.711 a	1.046	1.177	1.635	1.286 ± 0.31 b	0.304	0.212	0.258	0.258 ± 0.046 c	0.076	0.15	0.072	0.099 ± 0.044 c	0.175	0.078	0.043	0.099 ± 0.069 c
FtPLATZ3	0.013	0.048	0.006	0.023 ± 0.023 c	0.909	1.36	0.74	1.003 ± 0.32 b	0.006	0.004	0.009	0.007 ± 0.002 c	1.074	0.835	1.338	1.082 ± 0.251 b	3.152	4.5	4.904	4.185 ± 0.917 a	0.002	0.099	0.012	0.038 ± 0.053 c	0.005	0.002	0.001	0.003 ± 0.002 c	0.004	0.012	0.002	0.006 ± 0.005 c
FtPLATZ4	0.559	0.537	0.705	0.6 ± 0.091 a	0.002	0	0.003	0.002 ± 0.001 c	0.001	0	0	0.001 ± 0.001 c	0.014	0.009	0.009	0.011 ± 0.003 c	0.006	0.003	0.01	0.007 ± 0.003 c	0.272	0.211	0.202	0.229 ± 0.038 b	0.214	0.216	0.231	0.22 ± 0.01 b	0.251	0.166	0.144	0.187 ± 0.057 b
FtPLATZ5	32.113	30.732	28.623	30.489 ± 1.758 c	56.303	51.579	53.941	53.941 ± 2.362 b	57.715	55.955	59.475	57.715 ± 1.76 a	24.645	27.019	31.036	27.567 ± 3.23 cd	4.496	4.11	3.725	4.11 ± 0.386 f	3.696	4.712	4.264	4.224 ± 0.51 f	7.97	8.746	7.618	8.111 ± 0.577 e	25.24	24.898	24.556	24.898 ± 0.342 d
FtPLATZ6	7.252	7.383	6.936	7.19 ± 0.23 cd	22.037	22.082	18.935	21.018 ± 1.804 a	4.515	5.802	6.017	5.445 ± 0.812 d	8.465	10.371	10.887	9.908 ± 1.276 bc	8.339	8.363	8.008	8.237 ± 0.198 cd	4.677	6.054	5.774	5.501 ± 0.728 d	6.918	9.441	12.735	9.698 ± 2.917 bc	9.715	13.523	11.043	11.427 ± 1.933 b
FtPLATZ7	1.228	1.348	1.288	1.288 ± 0.06 e	3.186	3.01	2.387	2.861 ± 0.42 c	2.084	2.153	2.166	2.135 ± 0.044 d	4.144	4.458	4.542	4.382 ± 0.21 a	3.602	3.718	3.344	3.555 ± 0.192 b	1.2	1.28	1.729	1.403 ± 0.285 e	0.646	0.372	0.361	0.46 ± 0.162 f	0.187	0.165	0.116	0.156 ± 0.036 f
FtPLATZ8	0.006	0.024	0.013	0.014 ± 0.009 d	0.242	0.261	0.166	0.223 ± 0.05 b	0.079	0.098	0.107	0.095 ± 0.015 c	0.097	0.108	0.118	0.108 ± 0.01 c	0.054	0.039	0.049	0.047 ± 0.007 cd	0.598	0.417	0.507	0.507 ± 0.091 a	0.295	0.207	0.221	0.241 ± 0.048 b	0.062	0.075	0.038	0.058 ± 0.019 cd
FtPLATZ9	132.439	131.491	133.388	132.439 ± 0.948 b	138.133	136.513	139.753	138.133 ± 1.62 a	67.098	68.815	65.381	67.098 ± 1.717 d	37.639	38.112	37.166	37.639 ± 0.473 e	19.396	17.593	18.494	18.494 ± 0.902 g	8.297	11.174	11.115	10.195 ± 1.645 h	26.606	28.487	27.546	27.546 ± 0.941 f	96.783	102.395	108.007	102.395 ± 5.612 c
FtPLATZ10	0.834	0.737	0.785	0.785 ± 0.049 b	0.213	0.175	0.19	0.193 ± 0.019 e	0.08	0.087	0.094	0.087 ± 0.007 e	0.383	0.415	0.441	0.413 ± 0.029 d	0.613	0.6	0.767	0.66 ± 0.093 bc	0.585	0.532	0.479	0.532 ± 0.053 cd	1.433	1.291	1.773	1.499 ± 0.248 a	0.178	0.129	0.065	0.124 ± 0.057 e
FtPLATZ11	3.491	3.073	2.885	3.15 ± 0.31 a	0.077	0.051	0.044	0.057 ± 0.018 d	0.005	0.004	0.007	0.005 ± 0.001 d	0.024	0.029	0.021	0.025 ± 0.004 d	0.012	0.03	0.027	0.023 ± 0.01 d	0.265	0.184	0.089	0.179 ± 0.088 cd	0.336	0.406	0.337	0.36 ± 0.04 bc	0.631	0.405	0.378	0.472 ± 0.139 b
FtPLATZ12	0.047	0.03	0.041	0.039 ± 0.009 e	6.873	6.264	7.483	6.873 ± 0.609 a	0.264	0.247	0.313	0.274 ± 0.034 e	1.459	1.485	1.708	1.551 ± 0.137 c	1.234	0.801	1.011	1.015 ± 0.217 d	1.035	1.086	0.984	1.035 ± 0.051 d	2.425	2.03	1.635	2.03 ± 0.395 b	0.021	0.028	0.012	0.021 ± 0.008 e
FtPLATZ13	0.802	0.855	0.828	0.828 ± 0.026 c	0.054	0.015	0.031	0.034 ± 0.02 e	0.023	0.024	0.02	0.022 ± 0.002 e	6.418	6.12	6.471	6.336 ± 0.189 a	0.435	0.493	0.42	0.449 ± 0.039 d	0.156	0.111	0.03	0.099 ± 0.064 e	1.109	1.416	1.295	1.273 ± 0.155 b	0.281	0.577	0.264	0.374 ± 0.176 d
FtPLATZ14	102.968	104.553	101.383	102.968 ± 1.585 b	65.37	68.436	62.304	65.37 ± 3.066 c	91.672	85.684	97.66	91.672 ± 5.988 b	44.874	42.77	46.978	44.874 ± 2.104 d	7.984	7.088	6.192	7.088 ± 0.896 e	10.817	9.105	8.809	9.577 ± 1.084 e	54.915	54.019	55.811	54.915 ± 0.896 cd	394.937	412.456	429.976	412.456 ± 17.52 a
G-S1: initial formation stage; G-S2: green grain stage; G-S3: discoloration stage; G-S4: initial maturity stage.
