# Supplementary material for: Genome-wide identification and expression analysis of the plant-specific PLATZ gene family in Tartary buckwheat (Fagopyrum tataricum)
Source: BMC Plant Biol. 2022 Apr 1;22:160. doi: 10.1186/s12870-022-03546-4 (PMC8974209; doi:10.1186/s12870-022-03546-4)
Supplement: Supplementary file 5 — Additional file 5: Table S5. Cis-acting elements in the promoter regions of FtPLATZs. [file 12870_2022_3546_MOESM5_ESM.xlsx]

## Sheet: Sheet1
Table S5 cis-acting elements in the promoter regions of FtPLATZs.
Gene name	Gene ID	Light responsive elements																							Development related elements								Hormone responsive elements								Stress-related elements							Promoter related elements
		3-AF1 binding site	AAAC-motif	ACA-motif	ACE	AE-box	AE-box	ATC-motif	ATCT-motif	Box 4	Box II	chs-CMA2a	GA-motif	Gap-box	GATA-motif	G-Box	GT1-motif	I-box	LAMP-element	L-box	MRE	TCCC-motif	TCT-motif	Total	AACA_motif	CAT-box	HD-Zip 1	RY-element	O2-site	circadian	MSA-like	Total	P-box	TATC-box	TCA-element	AuxRR-core	TGA-element	CGTCA-motif	ABRE	Total	LTR	MBS	WUN-motif	GC-motif	ARE	TC-rich repeats	Total	TATA-box	CAAT-box
		light responsive element	light responsive element	part of gapA in (gapA-CMA1) involved with light responsiveness	cis-acting element involved in light responsiveness	part of a module for light response	part of a module for light response	part of a conserved DNA module involved in light responsiveness	part of a conserved DNA module involved in light responsiveness	part of a conserved DNA module involved in light responsiveness	part of a light responsive element	part of a light responsive element	part of a light responsive element	part of a light responsive element	part of a light responsive element	cis-acting regulatory element involved in light responsiveness	light responsive element	part of a light responsive element	part of a light responsive element	part of a light responsive element	MYB binding site involved in light responsiveness	part of a light responsive element	part of a light responsive element		involved in endosperm-specific negative expression	cis-acting regulatory element related to meristem expression	element involved in differentiation of the palisade mesophyll cells	cis-acting regulatory element involved in seed-specific regulation	cis-acting regulatory element involved in zein metabolism regulation	cis-acting regulatory element involved in circadian control	cis-acting element involved in cell cycle regulation		gibberellin-responsive element	cis-acting element involved in gibberellin-responsiveness	cis-acting element involved in salicylic acid responsiveness	cis-acting regulatory element involved in auxin responsiveness	auxin-responsive element	cis-acting regulatory element involved in the MeJA-responsiveness	cis-acting element involved in the abscisic acid responsiveness		cis-acting element involved in low-temperature responsiveness	MYB binding site involved in drought-inducibility	wound-responsive element	enhancer-like element involved in anoxic specific inducibility	cis-acting regulatory element essential for the anaerobic induction	cis-acting element involved in defense and stress responsiveness		core promoter element around -30 of transcription start	common cis-acting element in promoter and enhancer regions
FtPLATZ1	FtPinG0000274100.01.T01	0	0	0	0	1	1	0	0	2	0	0	0	0	1	0	0	1	0	0	1	1	0	8	2	0	0	0	0	1	1	4	0	0	0	1	1	1	1	4	0	0	0	0	2	0	2	58	17
FtPLATZ2	FtPinG0008601100.01.T01	0	0	0	0	0	0	0	0	7	0	1	0	0	1	7	0	0	0	0	0	1	1	18	0	0	1	1	0	1	1	4	0	0	1	0	1	1	6	9	2	0	0	0	1	0	3	105	12
FtPLATZ3	FtPinG0001007100.01.T01	0	2	0	0	0	0	1	0	3	0	0	0	0	1	7	1	3	0	0	1	0	0	19	0	1	1	0	0	0	0	2	0	0	2	0	0	1	7	10	0	1	0	0	7	0	8	39	15
FtPLATZ4	FtPinG0006874100.01.T01	0	0	0	0	1	1	0	0	4	0	0	1	0	1	2	2	1	0	0	0	0	0	13	0	0	0	0	0	0	0	0	0	0	0	0	0	0	2	2	1	0	0	2	3	1	7	45	18
FtPLATZ5	FtPinG0008634800.01.T01	0	0	0	0	0	0	0	2	2	0	0	0	1	2	0	0	0	0	0	2	0	0	9	0	0	0	0	0	0	0	0	0	0	1	0	0	0	0	1	0	0	0	0	3	0	3	71	15
FtPLATZ6	FtPinG0004423200.01.T01	0	0	0	0	0	0	0	1	4	0	0	0	0	0	1	0	0	0	0	2	0	1	9	0	0	2	0	0	0	0	2	0	0	0	0	2	0	1	3	1	0	0	0	2	0	3	73	21
FtPLATZ7	FtPinG0009347200.01.T01	0	0	0	0	1	1	0	1	3	0	1	0	0	1	1	1	1	0	0	0	0	3	14	0	1	0	0	0	0	0	1	0	0	1	0	0	1	3	5	2	3	0	0	1	1	7	37	10
FtPLATZ8	FtPinG0009347000.01.T01	0	0	0	0	0	0	0	0	9	0	0	0	0	0	0	4	1	0	0	1	0	1	16	0	0	0	0	1	0	1	2	0	0	0	0	0	1	0	1	0	0	0	0	1	1	2	136	18
FtPLATZ9	FtPinG0008152800.01.T01	0	0	0	0	0	0	0	0	1	0	0	0	0	0	1	0	1	0	1	0	1	1	6	0	1	0	1	2	0	1	5	0	1	2	0	0	4	2	9	3	2	0	0	2	0	7	29	14
FtPLATZ10	FtPinG0008105600.01.T01	0	0	1	0	0	0	0	1	0	1	0	0	0	0	2	1	1	0	0	0	0	1	8	0	0	0	0	1	0	0	1	0	0	1	0	0	1	2	4	0	0	0	0	3	0	3	107	11
FtPLATZ11	FtPinG0003450300.01.T01	0	0	0	2	1	1	0	0	3	0	0	0	0	3	2	1	1	0	0	1	2	2	19	0	0	0	0	0	0	0	0	0	2	0	0	2	1	2	7	0	0	2	0	3	1	6	37	18
FtPLATZ12	FtPinG0008259200.01.T01	2	0	0	2	1	1	0	0	5	0	0	0	0	1	1	1	0	0	0	3	0	2	19	0	0	0	0	0	0	0	0	1	0	0	0	0	2	1	4	0	1	0	1	1	0	3	48	23
FtPLATZ13	FtPinG0004797000.01.T01	0	0	0	0	0	0	0	0	2	0	0	0	1	1	2	2	1	1	0	1	0	2	13	0	0	0	0	0	0	0	0	0	0	1	0	0	2	3	6	1	0	0	1	2	0	4	29	12
FtPLATZ14	FtPinG0002652500.01.T01	0	0	0	0	1	1	0	0	1	0	0	3	0	0	1	0	0	0	0	1	0	1	9	0	1	0	0	1	0	0	2	0	0	0	1	0	2	1	4	1	1	0	0	3	1	6	70	15
Total		2	2	1	4	6	6	1	5	46	1	2	4	2	12	27	13	11	1	1	13	5	15		2	4	4	2	5	2	4		1	3	9	2	6	17	31		11	8	2	4	34	5		884	219
[truncated: 39 more columns]
