# Supplementary material for: Genome-wide identification and expression analysis of the plant-specific PLATZ gene family in Tartary buckwheat (Fagopyrum tataricum)
Source: BMC Plant Biol. 2022 Apr 1;22:160. doi: 10.1186/s12870-022-03546-4 (PMC8974209; doi:10.1186/s12870-022-03546-4)
Supplement: Supplementary file 6 — Additional file 6: Table S6. Raw data of the expression profiles of FtPLATZ genes in response to different exogenous hormone treatments analyzed by qRT-PCR. [file 12870_2022_3546_MOESM6_ESM.xlsx]

## Sheet: Sheet1
Table S6 Raw data of the expression profile of FtPLATZ genes in response to different exogenous hormone treatments analysed by qRT-PCR.
Gene name	Control				MeJA				ABA				GA				IAA				SA
FtPLATZ1	0.078	0.048	0.063	0.063 ± 0.015	0.206	0.164	0.027	0.132 ± 0.094	0.052	0.063	0.042	0.052 ± 0.011	0.067	0.117	0.197	0.127 ± 0.066	0.05	0.066	0.033	0.05 ± 0.017	0.074	0.111	0.075	0.087 ± 0.021
FtPLATZ2	0.009	0.007	0.008	0.008 ± 0.001	0.14	0.104	0.175	0.14 ± 0.035 *	0.018	0.012	0.024	0.018 ± 0.006	0.047	0.037	0.021	0.035 ± 0.013	0.018	0.054	0.013	0.028 ± 0.022	0.025	0.036	0.018	0.026 ± 0.009
FtPLATZ3	0.006	0.007	0.001	0.004 ± 0.003	0.022	0.004	0.013	0.013 ± 0.009	0.017	0.004	0.001	0.007 ± 0.009	0.011	0.006	0.005	0.007 ± 0.003	0.017	0.009	0.003	0.009 ± 0.007	0.013	0.01	0.011	0.011 ± 0.002 *
FtPLATZ4	0.006	0.011	0.002	0.006 ± 0.004	0.15	0.201	0.175	0.175 ± 0.025 **	0.046	0.012	0.029	0.029 ± 0.017	0.063	0.06	0.034	0.052 ± 0.016 *	0.014	0.008	0.03	0.017 ± 0.011	0.021	0.04	0.03	0.03 ± 0.01 *
FtPLATZ5	38.415	34.861	36.638	36.638 ± 1.777	30.139	30.524	30.909	30.524 ± 0.385 *	40.12	38.466	37.822	38.803 ± 1.185	18.489	16.908	20.069	18.489 ± 1.581 ***	53.13	58.234	58.511	56.625 ± 3.03 **	54.5	52.805	56.196	54.5 ± 1.696 ***
FtPLATZ6	13.992	12.927	13.526	13.481 ± 0.534	16.377	16.64	16.904	16.64 ± 0.264 **	25.839	26.305	25.295	25.813 ± 0.505 ***	21.205	21.585	20.825	21.205 ± 0.38 ***	22.529	24.228	20.218	22.325 ± 2.013 *	32.68	32.972	32.388	32.68 ± 0.292 ***
FtPLATZ7	0.544	0.695	0.62	0.62 ± 0.076	0.399	0.245	0.293	0.312 ± 0.079 **	0.467	0.318	0.463	0.416 ± 0.085 *	0.541	0.446	0.476	0.488 ± 0.049	0.499	0.434	0.42	0.451 ± 0.042 *	0.458	0.45	0.448	0.452 ± 0.005
FtPLATZ8	0.017	0.039	0.017	0.024 ± 0.013	0.015	0.036	0.008	0.02 ± 0.014	0.016	0.023	0.011	0.017 ± 0.006	0.032	0.025	0.018	0.025 ± 0.007	0.032	0.015	0.005	0.017 ± 0.013	0.056	0.013	0.065	0.044 ± 0.028
FtPLATZ9	92.982	90.659	85.305	89.649 ± 3.937	119.198	109.969	115.182	114.783 ± 4.627 **	85.906	84.682	83.458	84.682 ± 1.224	43.845	41.645	46.044	43.845 ± 2.2 ***	98.264	111.001	106.822	105.362 ± 6.493 *	97.966	97.68	98.252	97.966 ± 0.286
FtPLATZ10	0.026	0.023	0.025	0.025 ± 0.001	0.038	0.013	0.087	0.046 ± 0.037	0.038	0.047	0.044	0.043 ± 0.004 *	0.035	0.033	0.056	0.041 ± 0.013	0.027	0.014	0.051	0.031 ± 0.019	0.074	0.035	0.037	0.049 ± 0.022
FtPLATZ11	0.013	0.149	0.081	0.081 ± 0.068	0.028	0.039	0.051	0.039 ± 0.012	0.013	0.015	0.011	0.013 ± 0.002	0.041	0.036	0.047	0.041 ± 0.005	0.016	0.023	0.008	0.016 ± 0.008	0.045	0.023	0.068	0.045 ± 0.022
FtPLATZ12	0.221	0.29	0.256	0.256 ± 0.035	0.18	0.171	0.134	0.161 ± 0.024 *	0.21	0.113	0.161	0.161 ± 0.048	0.223	0.242	0.203	0.223 ± 0.02	0.183	0.2	0.117	0.167 ± 0.044	0.142	0.165	0.118	0.142 ± 0.024 *
FtPLATZ13	0.012	0.009	0.01	0.01 ± 0.001	0.006	0.002	0.004	0.004 ± 0.002 *	0.001	0.008	0.004	0.004 ± 0.004	0.017	0.01	0.003	0.01 ± 0.007	0.015	0.026	0.003	0.015 ± 0.012	0.011	0.015	0.008	0.011 ± 0.004
FtPLATZ14	109.481	108.269	107.056	108.269 ± 1.213	110.421	113.668	108.14	110.743 ± 2.778	118.217	112.586	115.783	115.529 ± 2.824 *	93.114	90.873	95.355	93.114 ± 2.241 **	189.524	187.609	191.438	189.524 ± 1.914 ***	116.556	117.372	116.964	116.964 ± 0.408 **
