# Supplementary material for: Genome-wide identification and expression analysis of the plant-specific PLATZ gene family in Tartary buckwheat (Fagopyrum tataricum)
Source: BMC Plant Biol. 2022 Apr 1;22:160. doi: 10.1186/s12870-022-03546-4 (PMC8974209; doi:10.1186/s12870-022-03546-4)
Supplement: Supplementary file 7 — Additional file 7: Table S7. Primers of FtPLATZ genes used in this study. [file 12870_2022_3546_MOESM7_ESM.xlsx]

## Sheet: qRT-PCR
Table S7 Primers of FtPLATZ genes used for qRT-PCR.
Gene name	Gene ID	Forward primer (5`- 3`)	Reverse primer (5`- 3`)
FtPLATZ1	FtPinG0000274100.01.T01	TTTGGCTGCGAAGTTCTTCC	TCTCACCATCTTCCAAGCGA
FtPLATZ2	FtPinG0008601100.01.T01	CGGCCAGAGTGCAGCAATCATGAAT	GGAGCAGTCAAAGCGAGCGTTAACAT
FtPLATZ3	FtPinG0001007100.01.T01	ACTCCGGTATGCCCCATTTG	AGGAGTGTTCAAGGCATCTCA
FtPLATZ4	FtPinG0006874100.01.T01	GGCAATTTAAAGGGGCTGGA	TCGGGGCCTAATTGTAACGT
FtPLATZ5	FtPinG0008634800.01.T01	TGGGTGCAGATGAAGGTGAT	CGGTGGTCTTTGTGATGAGC
FtPLATZ6	FtPinG0004423200.01.T01	CCTTGTTGACTCTTGCCGTT	GCGTTGATGGACTGAAGCTT
FtPLATZ7	FtPinG0009347200.01.T01	ATTTCCGGAATCCAGACCCA	AGCCCTCGGTGATCATCAAA
FtPLATZ8	FtPinG0009347000.01.T01	TCCCAGATTGCCCACATTGA	CTCAAGTGTTGGCTCAGCAA
FtPLATZ9	FtPinG0008152800.01.T01	TTGGTTGCAAGATGGTTGGG	TTGGAGGTGGTGTTGATGGA
FtPLATZ10	FtPinG0008105600.01.T01	TGAAGGCCATGCTGTCATTG	CATAAGGAAGGCGACGTTGG
FtPLATZ11	FtPinG0003450300.01.T01	CTACAACTCGGACCGGACTT	GCTGCCTTAGTGAACCGATG
FtPLATZ12	FtPinG0008259200.01.T01	GCAAGGGTGTCGTTTCTGAA	CCCATTCCTCTTCACTCCCA
FtPLATZ13	FtPinG0004797000.01.T01	ACTATCTGCCATTGTCCGGT	CAACTCTTCCTCCTCCGGTT
FtPLATZ14	FtPinG0002652500.01.T01	CCTCAACCTAGGCCTGGAAA	CTTGGCAAGCTCATGTTGGA
FtH3		GAAATTCGCAAGTACCAGAAGAG	CCAACAAGGTATGCCTCAGC

## Sheet: subcellular localization
Table S7 Primers of FtPLATZ genes used for constructing recombinant vectors in subcellular localization experiment.
Gene name	Forward primer (5`- 3`)	Reverse primer (5`- 3`)
FtPLATZ1	ATGTTTCCAAGAATGGATTTACAGGTTGT	ATACATAGGTGATCTATGGGGAGTTGAGCTCTT
FtPLATZ2	ATGGCAATGGTAGGTTCATGGA	AAACGTTCTCTTCCTCTTCCTTGA
FtPLATZ12	ATGTTGAACTCGGAATCGGAAAAGGC	TAATGGTGCTCTATGGGGAATGCC
FtPLATZ1-pCAMBIA2300-GFP	AGAACACGGGGGACGAGCTCATGTTTCCAAGAATGGATTTACAGGTTGT	ACCATGGTGTCGACTCTAGAATACATAGGTGATCTATGGGGAGTTGAGCTCTT
FtPLATZ2-pCAMBIA2300-GFP	AGAACACGGGGGACGAGCTCATGGCAATGGTAGGTTCATGGA	ACCATGGTGTCGACTCTAGAAAACGTTCTCTTCCTCTTCCTTGA
FtPLATZ12-pCAMBIA2300-GFP	AGAACACGGGGGACGAGCTCATGTTGAACTCGGAATCGGAAAAGGC	ACCATGGTGTCGACTCTAGATAATGGTGCTCTATGGGGAATGCC
